# Supplementary material for: Catalytic Performance of Oxydianiline-Derived Polybenzoxazine in the Cycloaddition of CO2 with Epoxides for Selective and Cleaner Production of Cyclic Carbonates
Source: Int J Mol Sci. 2025 Jan 27;26(3):1111. doi: 10.3390/ijms26031111 (PMC11817366; doi:10.3390/ijms26031111)
Supplement: Supplementary file 1 [file ijms-26-01111-s001.zip]

Archive with 1 entries (1 files):
- ijms-3407011-supplementary.pdf
